# Supplementary material for: The Regulation of Oxidative Stress Is a Conserved Response to RNA Virus Infection in Fish
Source: Antioxidants (Basel). 2026 Jan 12;15(1):96. doi: 10.3390/antiox15010096 (PMC12837395; doi:10.3390/antiox15010096)
Supplement: Supplementary file 1 [file antioxidants-15-00096-s001.zip]

Archive with 3 entries (3 files):
- supplementary tables.pdf
- supplementary figures.pdf
- Supplementary file S1_DEPs Proteomics.xlsx
