# Supplementary material for: The Regulation of Oxidative Stress Is a Conserved Response to RNA Virus Infection in Fish
Source: Antioxidants (Basel). 2026 Jan 12;15(1):96. doi: 10.3390/antiox15010096 (PMC12837395; doi:10.3390/antiox15010096)
Supplement: Supplementary file 1 [file antioxidants-15-00096-s001.zip › Supplementary file S1_DEPs Proteomics.xlsx]

## Sheet: VHSV-VS-Control_IP
	Primary_protein_ID	Intensity(2)	Intensity(1)	ratio	pvalue	adj_pvalue	Class	Description
	AWO96305.1	2031690.46918038;1519205.01895248;1640572.78866332	738083.231227871;188400.756000572;379073.146973954	3976438978	0.004417637	0.004417637	Up	putative apolipoprotein A-IV-like [Scophthalmus maximus] >KAF0045585.1 hypothetical protein F2P81_002114 [Scophthalmus maximus] >XP_035493452.1 apolipoprotein A-I [Scophthalmus maximus]
	KAF0036015.1	364193.173603221;422951.621231562;485975.827794119	50124.3273895005;63903.6830052569;33730.1785675496	8616244092	0.00612028	0.00612028	Up	hypothetical protein F2P81_011327 [Scophthalmus maximus]
	AWP10093.1	2073622.8290636;1663996.73697279;1845083.58233345	1087799.75557548;973593.492982074;1241660.88956504	1690163986	0.008783697	0.008783697	Up	putative rab GDP dissociation inhibitor alpha [Scophthalmus maximus] >XP_035501917.2 rab GDP dissociation inhibitor alpha [Scophthalmus maximus]
	AWP08699.1	409603.793753249;397545.184829637;516483.61504984	264423.809766027;159369.945440422;170438.112231217	2227468209	0.008829723	0.008829723	Up	putative CD44 antigen-like [Scophthalmus maximus]
	KAF0022889.1	2942801.42240328;2933163.71905079;3535078.0418375	2117767.68977922;1927984.78184067;1510761.33955398	1693695634	0.008908096	0.008908096	Up	hypothetical protein F2P81_024870 [Scophthalmus maximus]
	AWO98350.1	1418569.80248241;1081552.62186673;1179815.47231588	464068.602042291;765687.889423474;528703.850938138	2092704514	0.009347872	0.009347872	Up	putative CD9 antigen isoform 2 [Scophthalmus maximus] >AWO98352.1 putative CD9 antigen isoform 4 [Scophthalmus maximus] >XP_035468561.1 CD9 antigen isoform X2 [Scophthalmus maximus]
	KAF0046870.1	652463.655049226;548672.906031262;583591.301877054	395170.450571053;NA;349564.458886161	1597640396	0.010061688	0.010061688	Up	hypothetical protein F2P81_000503 [Scophthalmus maximus]
	AWP12118.1	281159.371567192;395578.839014745;384723.976592468	138859.90022426;174996.782643948;110658.884868926	2500408154	0.014198939	0.014198939	Up	putative glyoxylate reductase/hydroxypyruvate reductase-like [Scophthalmus maximus] >XP_035506149.1 glyoxylate reductase/hydroxypyruvate reductase [Scophthalmus maximus]
	AWP14205.1	616115.835261055;606446.01878306;428974.435816324	318054.524340753;211328.605163219;207166.123036864	224226185	0.019401608	0.019401608	Up	putative calpain-1 catalytic subunit-like isoform 2 [Scophthalmus maximus] >AWP14207.1 putative calpain-1 catalytic subunit-like isoform 4 [Scophthalmus maximus]
	XP_035505513.1	2901835.24592751;2190634.08514194;3159633.91074929	1612528.24112606;614366.172146108;1322516.26037324	2324922079	0.019429445	0.019429445	Up	myosin-2 heavy chain, non muscle isoform X9 [Scophthalmus maximus]
	XP_035463117.1	4390337.40344097;5251703.91767564;6341227.76124147	2417583.26265971;2944198.81919246;1956940.00886375	2183887964	0.020291178	0.020291178	Up	complement component C9 [Scophthalmus maximus]
	KAF0035884.1	4145699.76467528;3437983.99222615;4557041.6892273	1811189.35961571;1988096.02953155;2962348.75816799	1795531255	0.021145454	0.021145454	Up	hypothetical protein F2P81_011196 [Scophthalmus maximus]		Apobec tiene una clara actividad antiviral. Se ha descrito contra VIH
	AWP09725.1	1052927.35376802;857357.987130822;1388080.70729689	264177.891319372;627557.251500493;167508.11605769	311388911	0.023703705	0.023703705	Up	putative C- U-editing enzyme APOBEC-2 [Scophthalmus maximus]
	AWP21243.1	226840.5404005;199065.983695135;NA	112007.655169898;85585.4760959781;NA	2155472315	0.0272114	0.0272114	Up	Proteasome subunit beta type isoform 3 [Scophthalmus maximus]
	XP_035503441.1	697642.391181466;698895.48392127;970487.659605378	479950.835055441;313142.030939632;491889.740512076	1842068152	0.036577151	0.036577151	Up	uncharacterized protein si:ch211-1a19.3 [Scophthalmus maximus]
	AWP17370.1	310202.844795061;324259.788427031;NA	184967.559651725;87056.9493467442;194624.2783297	2039422314	0.037811047	0.037811047	Up	Solute carrier family 16 (Monocarboxylic acid transporters) member 8 isoform 2 [Scophthalmus maximus]
	XP_035477212.1	1536386.20718655;1279935.06630241;1116580.29099172	813703.153574352;714301.121432181;1033273.71736592	1535523116	0.044795948	0.044795948	Up	programmed cell death 6-interacting protein isoform X1 [Scophthalmus maximus]
	AWP05932.1	NA;527792.186187419;591596.054105916	362053.43308815;374985.651393816;318046.779655345	1591417739	0.047042238	0.047042238	Up	putative bifunctional UDP-N-acetylglucosamine 2-epimerase/N-acetylmannosamine kinase isoform 2 [Scophthalmus maximus]
	KAF0025391.1	117814.472337321;NA;129754.908474392	NA;79465.8171296713;61728.2096789647	1753398401	0.049460812	0.049460812	Up	hypothetical protein F2P81_022272 [Scophthalmus maximus]
	AWP05227.1	100152.639649182;116242.249498392;175178.925768379	385292.726297068;382729.148926216;354704.345317015	0.348770526	0.003380756	0.003380756	Down	putative neutrophil cytosol factor 4-like [Scophthalmus maximus] >XP_035492365.1 neutrophil cytosol factor 4 isoform X1 [Scophthalmus maximus]
	AWP10899.1	88886.9411183455;80685.7232710288;NA	205423.875772662;232033.590478963;195310.466213616	0.40197833	0.003677934	0.003677934	Down	putative guanine nucleotide-binding protein subunit beta-4 [Scophthalmus maximus] >UDP83102.1 GNB-4 [Scophthalmus maximus] >XP_035503100.1 guanine nucleotide-binding protein subunit beta-4 [Scophthalmus maximus] >XP_035503101.1 guanine nucleotide-binding protein subunit beta-4 [Scophthalmus maximus] >XP_035503102.1 guanine nucleotide-binding protein subunit beta-4 [Scophthalmus maximus]
	AWP18556.1	422260.79639081;292542.318314455;432162.169004809	927112.543890185;750555.717695738;746561.981382939	0.473125557	0.005785004	0.005785004	Down	putative NADH dehydrogenase [Scophthalmus maximus]
	XP_035466937.1	65402.8872169291;55728.7373410784;53490.1629027753	89045.0202134669;92345.9042651007;NA	0.641788035	0.005900867	0.005900867	Down	serine/threonine-protein kinase VRK1 isoform X2 [Scophthalmus maximus] >XP_035466938.1 serine/threonine-protein kinase VRK1 isoform X2 [Scophthalmus maximus]
	AWP04784.1	203806.727966954;87149.6949895039;110671.012452663	496632.30302022;NA;472843.460844447	0.276181864	0.005980715	0.005980715	Down	putative splicing factor 3A subunit 3 isoform 2 [Scophthalmus maximus]
	KAF0028241.1	82141.0485675478;NA;109393.557893426	326928.081624229;248898.134970013;271866.07415986	0.338922405	0.006628598	0.006628598	Down	hypothetical protein F2P81_019328 [Scophthalmus maximus]
	AWP11056.1	2174878.85016409;1662904.32263118;2214884.24503612	3523396.54445269;3213655.83575119;3338317.10064818	0.600739003	0.006963928	0.006963928	Down	Fumarate hydratase mitochondrial [Scophthalmus maximus] >KAF0042227.1 hypothetical protein F2P81_005759 [Scophthalmus maximus] >XP_035503518.1 fumarate hydratase, mitochondrial [Scophthalmus maximus]
	AWP11416.1	115368.095949664;166399.673697279;121233.035083843	265591.922387639;NA;293599.705616209	0.480456412	0.007398719	0.007398719	Down	putative inosine-uridine preferring nucleoside hydrolase-like [Scophthalmus maximus] >KAF0042607.1 hypothetical protein F2P81_006139 [Scophthalmus maximus]
	XP_035473412.1	420289.782239617;732167.30358276;675586.920412883	1529038.92848662;1279388.59364838;1170015.56906188	0.459487283	0.007654533	0.007654533	Down	superoxide dismutase [Mn], mitochondrial [Scophthalmus maximus]
	AWP12483.1	49122.6968014405;42541.7356459759;62866.8210446073	185119.209360496;137569.182171979;155420.251167262	0.323213679	0.007759757	0.007759757	Down	putative phospholipase D3-like [Scophthalmus maximus]
	XP_047191534.1	NA;77052.6652892301;196269.913056932	937994.435154679;761951.808403798;1134010.27325184	0.144668369	0.008146912	0.008146912	Down	E3 ubiquitin-protein ligase TRIP12 isoform X4 [Scophthalmus maximus]
	AWP00810.1	1021661.65870302;677015.985250816;1384420.71733974	2759000.03943271;2103684.94957045;2036882.20187966	0.446853879	0.014900328	0.014900328	Down	NADH dehydrogenase iron-sulfur protein 2 mitochondrial [Scophthalmus maximus] >XP_035481522.1 NADH dehydrogenase [ubiquinone] iron-sulfur protein 2, mitochondrial [Scophthalmus maximus]
	AWP10951.1	NA;152800.675736199;124930.805582485	331928.423372885;NA;346642.289950854	0.40928893	0.015960266	0.015960266	Down	putative UPF0556 protein C19orf10 -like [Scophthalmus maximus] >KAF0042132.1 hypothetical protein F2P81_005664 [Scophthalmus maximus] >XP_035503746.1 myeloid-derived growth factor [Scophthalmus maximus]
	AWP15155.1	1163323.46990296;814410.497586536;1140736.2247089	1747762.89358255;1718597.26905081;1443577.54483598	0.63513437	0.016619027	0.016619027	Down	ATP synthase e chain mitochondrial [Scophthalmus maximus] >KAF0031390.1 hypothetical protein F2P81_015945 [Scophthalmus maximus] >XP_035463109.1 ATP synthase membrane subunit ea [Scophthalmus maximus]
	XP_035480028.1	1048772.765116;709913.262852327;1027701.56712907	1761124.46251748;1710791.1556354;1344849.98009309	0.578476892	0.017725623	0.017725623	Down	UDP glucuronosyltransferase 5 family, polypeptide G1 [Scophthalmus maximus]
	XP_035502305.1	92345.8777170072;NA;112248.350060002	NA;371145.210569121;411973.638290229	0.261255655	0.018340677	0.018340677	Down	coatomer subunit zeta-1 [Scophthalmus maximus]
	XP_035473919.2	3722318.19553184;3698602.84229504;4268965.060342	6192431.41881736;5540253.32884195;7038513.51498132	0.62275652	0.019467413	0.019467413	Down	trifunctional enzyme subunit beta, mitochondrial [Scophthalmus maximus] >XP_047184584.1 trifunctional enzyme subunit beta, mitochondrial [Scophthalmus maximus]
	KAF0032306.1	108600.947363902;125509.044299045;158985.241170876	188990.375574927;226147.697475899;191169.857195461	0.648342555	0.021924552	0.021924552	Down	hypothetical protein F2P81_014596 [Scophthalmus maximus]
	AWP19132.1	3887922.03156832;86750.1834588594;1503854.45413497	5849785.04981108;7618683.20559783;7990566.59042213	0.255301634	0.021944111	0.021944111	Down	Hemoglobin beta-2 subunit [Scophthalmus maximus]
	KAF0032045.1	137766.159701109;197377.423241396;134935.565226641	266760.035009252;NA;305497.107709961	0.547631607	0.023193194	0.023193194	Down	hypothetical protein F2P81_016600 [Scophthalmus maximus]
	XP_035488219.1	359497.522243027;530850.946343916;747653.303311073	1242974.29541493;900332.909858825;1328073.59950913	0.471858855	0.024790094	0.024790094	Down	bile acid-CoA:amino acid N-acyltransferase [Scophthalmus maximus] >XP_035488220.1 bile acid-CoA:amino acid N-acyltransferase [Scophthalmus maximus] >XP_035488221.1 bile acid-CoA:amino acid N-acyltransferase [Scophthalmus maximus]
	AWO96462.1	591980.573743019;330595.791608347;670415.708796007	991727.615748844;862992.971623072;1178990.80222032	0.525096777	0.025713518	0.025713518	Down	putative isochorismatase domain-containing protein 2 mitochondrial [Scophthalmus maximus] >AWO96463.1 putative isochorismatase domain-containing protein 2 mitochondrial isoform 2 [Scophthalmus maximus] >AWO96465.1 putative isochorismatase domain-containing protein 2 mitochondrial isoform 4 [Scophthalmus maximus] >XP_035498829.1 isochorismatase domain-containing protein 2 [Scophthalmus maximus] >X…
	AWP08637.1	83014.4783678802;NA;117754.863982629	265714.881610967;275969.068391909;183110.410908707	0.415502699	0.026902192	0.026902192	Down	putative synembryn-B [Scophthalmus maximus]
	AWP12346.1	914492.59514896;1624451.33780665;1133085.66505654	3273379.45701988;2643225.14151803;2129008.79572405	0.456401447	0.02745859	0.02745859	Down	Putative 60s ribosomal protein isoform 2 [Scophthalmus maximus] >AWP12347.1 Putative 60s ribosomal protein isoform 3 [Scophthalmus maximus] >AWP12348.1 Putative 60s ribosomal protein isoform 4 [Scophthalmus maximus] >AWP12349.1 Putative 60s ribosomal protein isoform 5 [Scophthalmus maximus] >AWP12350.1 Putative 60s ribosomal protein isoform 6 [Scophthalmus maximus] >XP_035505545.1 60S ribosomal p…
	XP_035490330.1	518067.543073293;724770.09789817;320237.314831342	1110588.19829887;1041970.03723044;1173955.27896573	0.469883844	0.027793876	0.027793876	Down	coatomer subunit beta' [Scophthalmus maximus]
	XP_035461951.1	106680.174749897;149507.826792215;NA	301577.988414853;328336.81855038;NA	0.406702619	0.028185671	0.028185671	Down	proto-oncogene c-Rel isoform X2 [Scophthalmus maximus]
	KAF0026205.1	1536077.02849617;2063851.59783896;2165675.08974129	3673201.86487349;2645521.05722844;3470858.33449963	0.588953048	0.030171373	0.030171373	Down	hypothetical protein F2P81_020942 [Scophthalmus maximus]
	XP_035493536.1	249623.145148109;146286.765076393;244629.006168168	348773.836968768;NA;382751.948937154	0.583746947	0.031304233	0.031304233	Down	acyl-CoA-binding domain-containing protein 7 [Scophthalmus maximus]
	KAF0047044.1	358531.33883558;119984.548914351;569706.95287832	1036894.63711785;883343.133601752;760285.739061258	0.391051538	0.031831171	0.031831171	Down	hypothetical protein F2P81_000677 [Scophthalmus maximus]
	KAF0042576.1	1015458.76122721;762879.752501058;1418375.97900671	2049320.38879351;1576626.19030313;2263167.65880754	0.542817538	0.032380965	0.032380965	Down	hypothetical protein F2P81_006108 [Scophthalmus maximus]
	KAF0034179.1	284888.839519939;553698.01200265;403425.344631579	844463.452610143;611193.634073534;856795.586308602	0.537097347	0.032930005	0.032930005	Down	hypothetical protein F2P81_014245 [Scophthalmus maximus] >XP_035495981.2 endoplasmic reticulum aminopeptidase 1b [Scophthalmus maximus]
	KAF0045501.1	212676.291647321;NA;103001.562529553	515875.421470991;363380.841075717;538487.898712605	0.33399311	0.033580936	0.033580936	Down	hypothetical protein F2P81_002030 [Scophthalmus maximus]
	XP_035490039.1	65252.1626053673;111151.598666507;70847.9604350359	262989.285493871;241238.125281628;157301.397419366	0.373758057	0.034202888	0.034202888	Down	vitamin K-dependent protein C [Scophthalmus maximus] >XP_035490040.1 vitamin K-dependent protein C [Scophthalmus maximus]
	XP_035473286.2	31514.9703841191;67536.1757819241;71509.1199111661	113515.95497605;117398.519057931;91166.4526227814	0.529557176	0.036658107	0.036658107	Down	crooked neck-like protein 1 [Scophthalmus maximus]
	XP_047189924.1	4006182.88063988;3237916.10852057;3579470.17809195	5845891.34107237;5034108.27450042;6925801.28461946	0.607867584	0.036730209	0.036730209	Down	4-hydroxy-2-oxoglutarate aldolase, mitochondrial isoform X2 [Scophthalmus maximus]
	XP_035459474.2	138282.101640686;76631.3054717534;423755.998522582	739784.16715057;678756.171842753;1209725.75762918	0.243000283	0.037110717	0.037110717	Down	ATP-dependent 6-phosphofructokinase, liver type [Scophthalmus maximus]
	AWP12511.1	175739.099980607;151742.594416758;216371.522415133	236798.97092509;314164.757028817;328457.006487378	0.618422099	0.0376998	0.0376998	Down	putative plastin-2-like [Scophthalmus maximus] >XP_035506072.1 plastin-3 [Scophthalmus maximus]
	AWP00411.1	4638260.06579197;3180798.44437373;4127760.28651134	6632625.4383302;5077521.95338827;6855877.9565246	0.643477458	0.038371389	0.038371389	Down	Flotillin-2a [Scophthalmus maximus] >KAF0038099.1 hypothetical protein F2P81_008583 [Scophthalmus maximus] >XP_035482314.1 flotillin-2a isoform X1 [Scophthalmus maximus]
	AWP00797.1	772869.431285321;556132.535392515;926591.392958021	1711776.82755533;1105191.20711087;1568735.08396696	0.514305984	0.039592896	0.039592896	Down	putative RNA-binding protein 4B-like [Scophthalmus maximus] >AWP00798.1 putative RNA-binding protein 4B-like isoform 2 [Scophthalmus maximus] >XP_035480047.2 RNA-binding protein 4.1-like [Scophthalmus maximus] >XP_047183341.1 RNA-binding protein 4.1-like [Scophthalmus maximus] >XP_047183348.1 RNA-binding protein 4.1-like [Scophthalmus maximus]
	AWP16005.1	561236.617718043;410966.275312226;649825.313682239	1085033.17305061;1330316.17849759;849072.711265289	0.496880665	0.039971144	0.039971144	Down	putative LETM1 and EF-hand domain-containing protein 1 mitochondrial [Scophthalmus maximus]
	AWP09292.1	337623.129898418;376289.922925814;243967.846692038	792656.633181443;804050.553748412;511562.199237272	0.454344642	0.041784335	0.041784335	Down	Succinate dehydrogenase isoform 3 [Scophthalmus maximus]
	XP_035492590.1	363516.845218008;109104.102071954;202437.586455689	481303.386512044;574918.165848974;523120.421008175	0.42743025	0.042801663	0.042801663	Down	internexin neuronal intermediate filament protein, alpha b [Scophthalmus maximus]
	XP_035462770.1	652019.2106818;676547.807675842;760309.784711279	911701.654566458;1034748.33872313;1218205.26570038	0.660064567	0.04332796	0.04332796	Down	leucine-rich PPR motif-containing protein, mitochondrial [Scophthalmus maximus]
	AWO95962.1	495130.348980492;369111.200109546;444700.586212849	1107739.64295845;770592.800259361;784315.36039535	0.491594169	0.0434566	0.0434566	Down	putative glycerol-3-phosphate dehydrogenase mitochondrial [Scophthalmus maximus] >XP_035483919.1 glycerol-3-phosphate dehydrogenase, mitochondrial isoform X2 [Scophthalmus maximus] >XP_047188542.1 glycerol-3-phosphate dehydrogenase, mitochondrial isoform X2 [Scophthalmus maximus] >XP_047188544.1 glycerol-3-phosphate dehydrogenase, mitochondrial isoform X2 [Scophthalmus maximus]
	AWP21286.1	355323.609922854;144101.936393181;238513.281013964	469622.260295921;444677.12918542;535226.549454449	0.50908977	0.043630944	0.043630944	Down	putative NADH dehydrogenase [Scophthalmus maximus] >XP_035477222.1 NADH dehydrogenase [ubiquinone] iron-sulfur protein 5 [Scophthalmus maximus]
	XP_035479893.2	319188.350484322;260384.761281404;204019.646630715	927317.475929064;532276.749518262;857082.58504332	0.338239997	0.044065795	0.044065795	Down	cytochrome P450 4B1-like isoform X1 [Scophthalmus maximus]
	AWP00781.1	2644057.51282054;1744648.12722165;2638970.82329677	3710499.49594953;3583298.26512804;3446854.8039596	0.654306284	0.04631565	0.04631565	Down	putative NADH-ubiquinone oxidoreductase 75 kDa subunit mitochondrial-like isoform 2 [Scophthalmus maximus] >XP_035481265.1 NADH-ubiquinone oxidoreductase 75 kDa subunit, mitochondrial [Scophthalmus maximus]
	AWP00998.1	4837100.61104464;2511928.74892747;3679116.35628015	8512262.09893161;5327359.32660345;8517078.81465879	0.493281459	0.049380641	0.049380641	Down	26S proteasome non-ATPase regulatory subunit 13 isoform 2 [Scophthalmus maximus]

## Sheet: IPNV-VS-Control_IP
	Primary_protein_ID	Intensity(2)	Intensity(1)	ratio	pvalue	adj_pvalue	Class	Description
	KAF0025334.1	NA;130856.021273194;135480.509127311	NA;25359.4326195862;21837.2119087887	5643124274	0.001044081	0.001044081	Up	hypothetical protein F2P81_022215 [Scophthalmus maximus]
	XP_047183893.1	239963.500112497;226893.308453286;NA	132341.012067507;100400.394016457;137169.740718622	1893117358	0.004178903	0.004178903	Up	immunoglobulin mu heavy chain isoform X43 [Scophthalmus maximus]
	AWP17751.1	2504537.07767688;2862594.81970485;2596790.43872294	1719277.34017832;1322384.83331615;1131662.10178597	1908292242	0.006107486	0.006107486	Up	putative peptidyl-prolyl cis-trans isomerase FKBP10-like [Scophthalmus maximus] >KAF0025479.1 hypothetical protein F2P81_022360 [Scophthalmus maximus] >XP_035467493.2 peptidyl-prolyl cis-trans isomerase FKBP10 [Scophthalmus maximus]
	AWO99639.1	671279.627363882;775353.162783108;558973.137620143	370681.071924971;182243.527504459;142356.590578793	2884596846	0.01006565	0.01006565	Up	putative pigment epithelium-derived factor [Scophthalmus maximus] >KAF0022871.1 hypothetical protein F2P81_024852 [Scophthalmus maximus]
	AWP20509.1	NA;277311.315565613;271248.620327468	NA;41361.9651211803;57835.46320443	5529981423	0.011286583	0.011286583	Up	Creatine kinase B-type [Scophthalmus maximus] >XP_035474271.1 creatine kinase B-type [Scophthalmus maximus]
	AWP01631.1	364511.300375804;542537.150285622;520702.129114719	77974.5914732044;254408.33267501;237705.397490234	2504437515	0.022749266	0.022749266	Up	NUDIX 2 multi-domain protein [Scophthalmus maximus]
	XP_035460508.1	232212.922581541;277093.067604519;NA	146251.798866638;76537.4810008418;125201.893480894	2195340123	0.02895051	0.02895051	Up	phosducin-like protein 3 [Scophthalmus maximus]
	AWP16237.1	396918.549024877;735959.405805563;502762.593877802	121241.892841802;30450.1039084069;NA	7188428235	0.029486389	0.029486389	Up	putative plastin-1-like [Scophthalmus maximus]
	XP_035501049.2	306159.520293804;341067.001200324;NA	222781.619465743;233703.347359265;186677.022457426	1509479413	0.030945309	0.030945309	Up	deoxynucleoside triphosphate triphosphohydrolase SAMHD1-like [Scophthalmus maximus]
	AWP04879.1	3982064.09339688;2268851.24154744;4023866.22909335	619181.662270072;589131.971292544;336466.880265408	6651288951	0.034634458	0.034634458	Up	putative NADH dehydrogenase [Scophthalmus maximus] >XP_035491248.2 NADH dehydrogenase [ubiquinone] iron-sulfur protein 6, mitochondrial [Scophthalmus maximus]
	XP_047193171.1	204739.349720301;NA;249413.643153391	94979.8520594129;NA;56546.5779776069	2997186648	0.037570817	0.037570817	Up	peroxisomal bifunctional enzyme isoform X2 [Scophthalmus maximus]
	AWP01997.1	604498.216130389;NA;750669.885580347	206878.893248705;134331.941020294;68417.8892772937	4962425816	0.03798637	0.03798637	Up	putative phosphorylase b kinase regulatory subunit beta [Scophthalmus maximus]
	AWP11030.1	972592.109745577;661400.446096677;748534.226623571	372279.541828229;419171.592838807;515188.819612341	182339961	0.043521981	0.043521981	Up	putative 14 kDa phosphohistidine phosphatase-like isoform 2 [Scophthalmus maximus] >KAF0042198.1 hypothetical protein F2P81_005730 [Scophthalmus maximus] >XP_035502513.2 14 kDa phosphohistidine phosphatase [Scophthalmus maximus]
	KAF0038807.1	339292.653847588;572355.277970149;432399.750115225	99836.7413808535;288659.220682204;188226.815624902	2330491761	0.044731829	0.044731829	Up	hypothetical protein F2P81_009291 [Scophthalmus maximus] >XP_035481223.1 methylglutaconyl-CoA hydratase, mitochondrial [Scophthalmus maximus]
	XP_047192356.1	2121761.57647284;2911154.99104836;3231394.37886571	1395751.13039949;1241276.39285548;1305870.33375961	2095999249	0.046322327	0.046322327	Up	histone H1-like isoform X2 [Scophthalmus maximus]
	KAF0029182.1	88223.1146929991;108152.777120346;116900.276203361	67029.1712766582;68268.0100511462;NA	1543644713	0.04864706	0.04864706	Up	hypothetical protein F2P81_018287 [Scophthalmus maximus]
	XP_035460766.2	NA;214472.271367499;213118.831069304	103488.630313684;NA;84544.609089022	2274018699	0.049176067	0.049176067	Up	N-myc-interactor isoform X2 [Scophthalmus maximus]
	XP_035487651.1	NA;434040.632626552;515234.842185373	NA;124538.816917323;227516.942407755	2696378201	0.049627717	0.049627717	Up	sodium- and chloride-dependent GABA transporter 3 isoform X1 [Scophthalmus maximus]
	AWP04784.1	192083.195172018;159318.283499422;156438.442356472	496632.30302022;NA;472843.460844447	0.349219609	0.000730292	0.000730292	Down	putative splicing factor 3A subunit 3 isoform 2 [Scophthalmus maximus]
	XP_035480321.1	211965.416868497;162733.86409055;NA	504563.172924851;NA;464859.677860482	0.386517896	0.012780831	0.012780831	Down	nuclear pore complex protein Nup98-Nup96 isoform X8 [Scophthalmus maximus]
	KAF0041426.1	273799.102928906;121160.355601574;219727.983654206	480955.002045949;397172.545940828;447117.937896115	0.463829116	0.017504984	0.017504984	Down	hypothetical protein F2P81_007324 [Scophthalmus maximus]
	XP_035472180.2	113142.041002496;135780.240895387;NA	NA;236354.086406745;252089.252258404	0.50962366	0.018232308	0.018232308	Down	filamin-C isoform X4 [Scophthalmus maximus]
	KAF0023629.1	438106.663456754;524040.635582869;560624.71388005	662258.376842511;862596.404364;832139.785916945	0.646065135	0.027202271	0.027202271	Down	hypothetical protein F2P81_024259 [Scophthalmus maximus]
	AWO97894.1	249798.069789239;NA;169739.326339272	611496.710812096;411344.607462391;643059.80132611	0.377757171	0.027344516	0.027344516	Down	putative ADP-ribosylation factor-like protein 1 [Scophthalmus maximus] >KAF0029548.1 hypothetical protein F2P81_018653 [Scophthalmus maximus] >XP_035476292.1 ADP-ribosylation factor-like protein 1 [Scophthalmus maximus]
	AWP18367.1	101017.421529598;154044.867139478;138202.762410881	210588.163152421;312286.280538477;288981.635066661	0.484402422	0.027686583	0.027686583	Down	Serine/threonine-protein phosphatase 4 catalytic subunit [Scophthalmus maximus] >XP_035470898.1 serine/threonine-protein phosphatase 4 catalytic subunit B [Scophthalmus maximus] >XP_035470899.1 serine/threonine-protein phosphatase 4 catalytic subunit B [Scophthalmus maximus] >XP_047184007.1 serine/threonine-protein phosphatase 4 catalytic subunit B [Scophthalmus maximus]
	AWP17632.1	63943.4354124909;127358.597696656;209274.644947107	280367.52239084;313016.799173609;361514.042568044	0.419496664	0.028833702	0.028833702	Down	putative integrin alpha-M-like [Scophthalmus maximus]
	KAF0024785.1	77775.0551935655;370012.137040473;447804.970056769	1059478.14780236;640059.556141754;824964.817549002	0.35475986	0.03077031	0.03077031	Down	hypothetical protein F2P81_023587 [Scophthalmus maximus]
	AWP17193.1	128823.496508481;140729.013413204;124645.599353268	463228.380682886;326249.622450002;320916.767002522	0.355007174	0.034813162	0.034813162	Down	Transcription factor A mitochondrial [Scophthalmus maximus] >KAF0025019.1 hypothetical protein F2P81_021900 [Scophthalmus maximus] >XP_035468430.1 transcription factor A, mitochondrial [Scophthalmus maximus]
	AWP00797.1	432252.752934884;990845.743368723;250344.790458546	1711776.82755533;1105191.20711087;1568735.08396696	0.381567845	0.036824291	0.036824291	Down	putative RNA-binding protein 4B-like [Scophthalmus maximus] >AWP00798.1 putative RNA-binding protein 4B-like isoform 2 [Scophthalmus maximus] >XP_035480047.2 RNA-binding protein 4.1-like [Scophthalmus maximus] >XP_047183341.1 RNA-binding protein 4.1-like [Scophthalmus maximus] >XP_047183348.1 RNA-binding protein 4.1-like [Scophthalmus maximus]
	AWP05227.1	148921.142112165;163410.432769943;275454.444699679	385292.726297068;382729.148926216;354704.345317015	0.523534597	0.040181084	0.040181084	Down	putative neutrophil cytosol factor 4-like [Scophthalmus maximus] >XP_035492365.1 neutrophil cytosol factor 4 isoform X1 [Scophthalmus maximus]
	XP_035506062.1	263917.701967989;342485.612947438;602569.055791128	881761.083686185;NA;756346.029157406	0.492020073	0.041477075	0.041477075	Down	C-terminal-binding protein 1 isoform X2 [Scophthalmus maximus]
	KAF0034457.1	520693.633099297;855368.321519354;1044878.26346579	1909146.87420004;1197278.29905953;1686248.02043683	0.50513359	0.043207093	0.043207093	Down	hypothetical protein F2P81_012215 [Scophthalmus maximus]
	AWO95962.1	375259.080093958;418435.9034083;642975.723253328	1107739.64295845;770592.800259361;784315.36039535	0.539564679	0.04542302	0.04542302	Down	putative glycerol-3-phosphate dehydrogenase mitochondrial [Scophthalmus maximus] >XP_035483919.1 glycerol-3-phosphate dehydrogenase, mitochondrial isoform X2 [Scophthalmus maximus] >XP_047188542.1 glycerol-3-phosphate dehydrogenase, mitochondrial isoform X2 [Scophthalmus maximus] >XP_047188544.1 glycerol-3-phosphate dehydrogenase, mitochondrial isoform X2 [Scophthalmus maximus]
	AWP08542.1	123754.009996542;178335.865209288;217740.397051767	439025.906891234;369913.764869899;629336.04364779	0.361426023	0.046132188	0.046132188	Down	DNAJA2 [Scophthalmus maximus] >AWP08543.1 DNAJA2 isoform 2 [Scophthalmus maximus] >KAF0041173.1 hypothetical protein F2P81_007071 [Scophthalmus maximus] >XP_035497534.1 dnaJ homolog subfamily A member 2b isoform X3 [Scophthalmus maximus]
	KAF0024358.1	47587.609414386;91448.6237980808;NA	233970.908788555;NA;211585.903551516	0.312050516	0.04839597	0.04839597	Down	hypothetical protein F2P81_023160 [Scophthalmus maximus]
	KAF0034179.1	543477.052850415;468060.033562147;217145.260089145	844463.452610143;611193.634073534;856795.586308602	0.53133297	0.048945906	0.048945906	Down	hypothetical protein F2P81_014245 [Scophthalmus maximus] >XP_035495981.2 endoplasmic reticulum aminopeptidase 1b [Scophthalmus maximus]
	AWP03793.1	1347944.85240788;613276.770675355;1222565.08866955	23466767.7720745;NA;23760364.3393379	0.044942904	4.06E-06	4.06E-06	Down	putative AP-1 complex subunit mu-1-like [Scophthalmus maximus] >KAF0046734.1 hypothetical protein F2P81_000367 [Scophthalmus maximus] >XP_035489851.1 AP-1 complex subunit mu-1 [Scophthalmus maximus]

## Sheet: NNV_HK-VS-Control_IM_HK
	Primary_protein_ID	Intensity(2)	Intensity(1)	ratio	pvalue	adj_pvalue	Class	Description
	XP_035488094.2	NA;394823.89870642;375967.76122495	64990.3685269176;112847.69270835;89229.9175904993	4329188003	0.000394447	0.000394447	Up	zinc finger protein ZPR1 [Scophthalmus maximus]
	XP_035493188.1	1414002.28126726;1228066.19080807;1370753.51138308	768674.383208005;711276.93742486;611881.310894841	1918328418	0.001084125	0.001084125	Up	myosin-10-like isoform X1 [Scophthalmus maximus]
	AWP15326.1	3236171.44526563;2964823.15702746;3456073.30623757	1458894.18745047;1865288.06868859;1333386.24742896	2073414036	0.001567012	0.001567012	Up	Argininosuccinate synthase [Scophthalmus maximus] >KAF0031513.1 hypothetical protein F2P81_016068 [Scophthalmus maximus] >XP_035464563.1 argininosuccinate synthase [Scophthalmus maximus]
	AWP04329.1	2326035.60892615;2014666.34877458;2147651.68547061	1375809.63083155;1053724.3399023;1256362.42481216	176031905	0.002016172	0.002016172	Up	Scinderin-like protein [Scophthalmus maximus]
	AWP12129.1	58075609.3175466;58561054.4915435;51029771.8939638	34860200.3910646;28945188.4367536;25610377.2266893	1875132799	0.002089762	0.002089762	Up	putative fructose-bisphosphate aldolase B isoform 2 [Scophthalmus maximus] >AWP12130.1 putative fructose-bisphosphate aldolase B isoform 3 [Scophthalmus maximus] >XP_035505424.1 fructose-bisphosphate aldolase B [Scophthalmus maximus]
	AWO95893.1	1727665.84632914;1401339.95237259;1682280.09605845	733047.097536232;762576.598955245;549677.173048074	2352360949	0.002921729	0.002921729	Up	Actin-related protein 3 [Scophthalmus maximus] >XP_035489182.1 actin-related protein 3 [Scophthalmus maximus]
	AWP20881.1	875114.746552845;764824.994965922;969175.365044871	350308.817706596;107792.88383554;283693.610934496	3517297916	0.00302326	0.00302326	Up	putative endophilin-B1-like [Scophthalmus maximus]
	AWO99245.1	4721453.4004449;5262478.28743444;5525000.46159349	3089921.52714991;3660352.25810718;3020868.36712898	1587217943	0.003848555	0.003848555	Up	putative 26S proteasome non-ATPase regulatory subunit 2-like [Scophthalmus maximus] >KAF0030643.1 hypothetical protein F2P81_017374 [Scophthalmus maximus] >XP_047191685.1 26S proteasome non-ATPase regulatory subunit 2 [Scophthalmus maximus]
	AWP19285.1	1077651.31999496;1200085.32719575;1120977.51805084	254864.574979076;NA;349296.116210797	3750342378	0.003901902	0.003901902	Up	putative transcription elongation factor B polypeptide 2-like [Scophthalmus maximus] >XP_035471218.1 elongin-B [Scophthalmus maximus]
	XP_035474731.1	3636377.11441744;3326343.86526239;2901181.6287836	1913946.4402901;1617095.6040568;1265821.79806963	2056323242	0.00420758	0.00420758	Up	eukaryotic translation initiation factor 2 subunit 3 [Scophthalmus maximus]
	XP_035487334.1	2210659.88674335;1814648.44685132;1981400.09339296	1132068.77335021;1285016.0520314;878180.185450334	1822830154	0.005434151	0.005434151	Up	glutathione peroxidase 1a [Scophthalmus maximus]
	AWP08180.1	1464863.2985899;1346946.21355875;NA	687414.351681307;792504.613364219;600827.858069915	2027019444	0.005642879	0.005642879	Up	putative lamina-associated polypeptide 2 [Scophthalmus maximus] >KAF0040663.1 hypothetical protein F2P81_006561 [Scophthalmus maximus] >XP_035498657.1 thymopoietin b [Scophthalmus maximus]
	AWP20238.1	2123952.78340825;2318635.25703027;1887063.52566059	1189668.83432616;1260695.92699333;1017197.93761928	1825389219	0.005698763	0.005698763	Up	putative ras-related protein Rab-15-like [Scophthalmus maximus] >KAF0023716.1 hypothetical protein F2P81_024346 [Scophthalmus maximus] >XP_035474295.1 ras-related protein Rab-15 [Scophthalmus maximus]
	XP_035505027.2	1229079.37724669;976856.77992399;1013154.80718489	203895.583693137;510433.55933708;465891.650287981	2727532833	0.005967051	0.005967051	Up	solute carrier family 4 member 11 isoform X1 [Scophthalmus maximus]
	KAF0047428.1	NA;584859.67722576;651769.353436883	281643.894881042;116006.2255877;120789.18955466	3577937687	0.006367714	0.006367714	Up	hypothetical protein F2P81_001061 [Scophthalmus maximus]
	KAF0046062.1	NA;556370.873705719;524248.901491609	181595.178614335;300937.458474264;252144.849385065	2206314597	0.006432032	0.006432032	Up	hypothetical protein F2P81_002591 [Scophthalmus maximus]
	ADJ57694.1	47985905.4756033;50206547.2267131;41782130.8880862	26698883.8495131;27794703.9163314;24079360.1476109	1781460252	0.006830523	0.006830523	Up	peroxiredoxin 6 [Scophthalmus maximus] >AWP11300.1 Peroxiredoxin 6 isoform 3 [Scophthalmus maximus] >KAF0042346.1 hypothetical protein F2P81_005878 [Scophthalmus maximus] >XP_035504541.1 peroxiredoxin-6 [Scophthalmus maximus]
	KAF0043084.1	1179497.1040741;1159891.8214543;1018369.89209122	684177.291033817;437068.491175481;645216.842948459	1900837736	0.006866301	0.006866301	Up	hypothetical protein F2P81_004421 [Scophthalmus maximus]
	AWP13972.1	3018454.94126818;2863014.33204499;3505732.87270232	1872590.53819974;1953896.57496834;1327290.20688526	1821421758	0.006926336	0.006926336	Up	S-adenosylmethionine synthase [Scophthalmus maximus] >KAF0027498.1 hypothetical protein F2P81_020239 [Scophthalmus maximus] >XP_035461085.1 S-adenosylmethionine synthase isoform X1 [Scophthalmus maximus]
	XP_047186759.1	307455.468462485;303748.064817547;239445.474823524	96980.3751438741;98463.7455384481;166702.184569129	2348909807	0.006975968	0.006975968	Up	agrin isoform X5 [Scophthalmus maximus]
	AWP02898.1	27304075.0901843;29153542.2688413;22919799.9068088	14962479.0546757;15240162.0315831;9645582.77177287	199199386	0.00709028	0.00709028	Up	putative urocanate hydratase isoform 2 [Scophthalmus maximus] >XP_035486736.1 urocanate hydratase [Scophthalmus maximus]
	XP_035477758.1	590944.796564509;687618.128992231;754360.370845838	311405.234288575;257384.778136672;321338.413027626	2283853923	0.007395561	0.007395561	Up	prostaglandin reductase-3-like isoform X1 [Scophthalmus maximus]
	AWP02892.1	2563882.02083394;2579451.35747343;2841723.01743115	1346381.80676346;1716669.36481093;1121496.28646177	1908224599	0.007416418	0.007416418	Up	Guanine nucleotide-binding protein G(i) subunit alpha-2 [Scophthalmus maximus] >UDP83093.1 GNAi-2 [Scophthalmus maximus] >XP_035486664.1 guanine nucleotide-binding protein G(i) subunit alpha-2 [Scophthalmus maximus]
	AWP12575.1	9942029.51751905;7735262.26428632;9228541.17262197	3889573.59982693;4948046.99269032;5462788.0561854	1881473013	0.008230884	0.008230884	Up	Stress-70 protein mitochondrial, partial [Scophthalmus maximus]
	AWP05227.1	NA;774277.094118307;782246.127399122	168719.524657075;330865.472883238;181917.761627338	3425935993	0.008485484	0.008485484	Up	putative neutrophil cytosol factor 4-like [Scophthalmus maximus] >XP_035492365.1 neutrophil cytosol factor 4 isoform X1 [Scophthalmus maximus]
	KAF0025957.1	4549441.68735863;4213030.26939388;4081717.40949082	2688133.63587353;1748408.86238439;2518820.89016803	1846659714	0.00987707	0.00987707	Up	hypothetical protein F2P81_022838 [Scophthalmus maximus]
	KAF0028594.1	NA;2053026.85397947;1893208.68940372	1091948.83987071;1156073.13869564;1332457.8274611	1653229074	0.010115397	0.010115397	Up	hypothetical protein F2P81_019681 [Scophthalmus maximus] >XP_035475074.1 translocon-associated protein subunit alpha isoform X2 [Scophthalmus maximus]
	QLA46486.1	4043100.25375334;5869135.2120046;4481817.39482055	2328721.8112552;1260580.30040837;1106553.98018655	3065267031	0.011265674	0.011265674	Up	Theta GST [Scophthalmus maximus]
	ABW70789.1	7672464.9002512;7493659.54296133;6299291.09322786	5113378.71007209;4535645.50630781;3603320.51677838	161974473	0.011298907	0.011298907	Up	cathepsin D [Scophthalmus maximus]
	XP_035463180.1	3781617.69997542;4229593.52725437;4844548.14117179	2368939.8374816;2195170.71559961;2854278.29365031	1732958414	0.01163671	0.01163671	Up	asparagine--tRNA ligase, cytoplasmic isoform X2 [Scophthalmus maximus]
	ABJ98608.1	6926668.31209775;9389379.61595378;7152804.51149663	4085562.90812044;3663435.6337063;2246951.49580536	2347836109	0.012262505	0.012262505	Up	40S ribosomal protein S11 [Scophthalmus maximus] >AWP19185.1 Ribosomal protein S11 [Scophthalmus maximus] >KAF0032927.1 hypothetical protein F2P81_015217 [Scophthalmus maximus] >XP_035470613.1 40S ribosomal protein S11 isoform X2 [Scophthalmus maximus]
	XP_035486052.1	43002928.2715692;42322436.4851205;44281717.7619809	30744228.7314072;26626875.4081641;23329617.2301674	1606021363	0.012355637	0.012355637	Up	adenosylhomocysteinase [Scophthalmus maximus]
	AWP20846.1	25468458.4877048;32963091.5767537;26542124.805124	16999473.0366692;13935894.1531547;12705865.1941413	1947096134	0.013016173	0.013016173	Up	Phosphoenolpyruvate carboxykinase [Scophthalmus maximus]
	AWP00441.1	NA;3177274.54451799;3001165.10373939	1620766.83837437;1964110.25664043;2248703.23159378	1588674357	0.013702013	0.013702013	Up	putative complement component 1 Q subcomponent-binding protein mitochondrial [Scophthalmus maximus] >KAF0038076.1 hypothetical protein F2P81_008560 [Scophthalmus maximus] >XP_035482550.1 complement component 1 Q subcomponent-binding protein, mitochondrial [Scophthalmus maximus]
	AWP04445.1	1934327.40090043;2546545.68519059;2241157.82567013	1471665.86309602;1281373.81460494;1048028.48749546	1768458396	0.013816796	0.013816796	Up	putative non-specific lipid-transfer protein [Scophthalmus maximus] >XP_035490647.1 sterol carrier protein 2 isoform X2 [Scophthalmus maximus]
	AWP19117.1	1104133.69884421;1154812.42237708;1108653.97346326	274463.505808427;549939.309200825;533298.443426354	2480368987	0.014900931	0.014900931	Up	putative hsp90 co-chaperone Cdc37 [Scophthalmus maximus] >XP_035471602.1 hsp90 co-chaperone Cdc37 [Scophthalmus maximus]
	AWP16412.1	4613791.39297364;5557966.80766556;4597911.16391373	2840569.76454626;3674034.73732828;3174145.24861566	1524414372	0.015273215	0.015273215	Up	putative CAAX prenyl protease 1 -like isoform 3 [Scophthalmus maximus]
	XP_035463328.2	NA;733752.323219645;659010.681523382	468216.299472761;428878.274740314;331183.168158542	1700873048	0.01634455	0.01634455	Up	sulfate anion transporter 1 [Scophthalmus maximus] >XP_035463329.2 sulfate anion transporter 1 [Scophthalmus maximus]
	AWP16735.1	538062.538488584;721296.753308558;592260.916432465	392037.472235154;351620.444884825;260780.906821972	1843437514	0.016519018	0.016519018	Up	putative UDP-glucose 4-epimerase isoform 2 [Scophthalmus maximus] >XP_035467071.1 UDP-glucose 4-epimerase isoform X2 [Scophthalmus maximus]
	XP_035486073.1	258001.069704899;257061.761994783;NA	NA;97569.5666147028;88404.8500341538	2769535945	0.016597462	0.016597462	Up	complement C1q subcomponent subunit B isoform X2 [Scophthalmus maximus]
	AWP05543.1	1657706.16637847;1258542.58527137;1296563.11559778	780190.471693319;457862.005372057;144766.949026543	3046537956	0.017103753	0.017103753	Up	putative solute carrier family 22 member 7-like [Scophthalmus maximus]
	AWP20293.1	3475874.09868154;3412472.80613693;2649063.8298087	1454519.25093901;1794543.86978624;1838446.70994599	1874671706	0.017404507	0.017404507	Up	Eukaryotic translation initiation factor 2 subunit 1 [Scophthalmus maximus] >XP_035473506.1 eukaryotic translation initiation factor 2 subunit 1b [Scophthalmus maximus]
	XP_035473480.1	11920782.9651806;14805344.0928954;11048506.1536278	6784290.56065849;7430549.77193307;5379580.60623549	1927825953	0.017418701	0.017418701	Up	fatty-acid amide hydrolase 2-B [Scophthalmus maximus]
	AWP04758.1	1552024.1498492;1650296.76018764;1166817.11786445	498880.092151715;405020.656042111;420889.557883491	32979846	0.017477509	0.017477509	Up	putative epidermal retinol dehydrogenase 2 [Scophthalmus maximus] >AWP04759.1 putative epidermal retinol dehydrogenase 2 isoform 2 [Scophthalmus maximus] >XP_035490180.1 short chain dehydrogenase/reductase family 16C, member 5a [Scophthalmus maximus] >XP_047187988.1 short chain dehydrogenase/reductase family 16C, member 5a [Scophthalmus maximus]
	AWP15978.1	7090017.56481277;5629740.92506101;5702545.86811798	2985158.4734675;3312508.94833128;2897721.34120311	2003428548	0.017659878	0.017659878	Up	Creatine kinase brain [Scophthalmus maximus] >KAF0044185.1 hypothetical protein F2P81_003343 [Scophthalmus maximus] >XP_035466311.1 creatine kinase, brain a isoform X2 [Scophthalmus maximus]
	AWP03484.1	2832665.79121048;2499506.0328668;2078560.11473705	1047905.19651546;998743.898750462;909326.047768428	2507034593	0.018156543	0.018156543	Up	putative acyl-CoA dehydrogenase family member 9 mitochondrial [Scophthalmus maximus] >XP_035487435.1 complex I assembly factor ACAD9, mitochondrial [Scophthalmus maximus]
	AWP21727.1	3982586.78058846;4721191.02055367;3500418.13649205	2748362.58246623;2237759.84106247;1571499.69314879	1861070327	0.018752212	0.018752212	Up	Muscle fatty acid binding protein isoform 2 [Scophthalmus maximus] >XP_035477431.1 fatty acid-binding protein, heart [Scophthalmus maximus]
	AWP07242.1	923789.523877019;692189.588161726;694602.805581564	486755.82863566;324737.263879984;363257.450444498	196687027	0.019831234	0.019831234	Up	Transmembrane emp24 domain-containing protein 7 [Scophthalmus maximus] >AWP07243.1 Transmembrane emp24 domain-containing protein 7 isoform 2 [Scophthalmus maximus] >AWP07244.1 Transmembrane emp24 domain-containing protein 7 isoform 3 [Scophthalmus maximus] >AWP07245.1 Transmembrane emp24 domain-containing protein 7 isoform 4 [Scophthalmus maximus] >KAF0033950.1 hypothetical protein F2P81_014016 […
	AWO96108.1	340426.44262792;263046.619168373;293987.955181466	156520.710653381;163152.965608018;225203.152959178	1647089707	0.020034443	0.020034443	Up	putative aspartyl aminopeptidase [Scophthalmus maximus] >XP_035479258.1 aspartyl aminopeptidase isoform X1 [Scophthalmus maximus]
	AWO95797.1	2552332.07367227;2709307.29909966;3542936.02617424	1704910.79665974;1161314.87721415;1300085.75009111	211327827	0.020575353	0.020575353	Up	putative peroxisomal acyl-coenzyme A oxidase 3 [Scophthalmus maximus]
	AWP13660.1	12689266.9495445;9251131.62367824;11874283.2922992	6324235.57772728;7419372.53538625;5025729.9769748	1801591601	0.020741456	0.020741456	Up	Isocitrate dehydrogenase [Scophthalmus maximus] >XP_035460224.1 isocitrate dehydrogenase [NADP] cytoplasmic [Scophthalmus maximus] >XP_047193166.1 isocitrate dehydrogenase [NADP] cytoplasmic [Scophthalmus maximus]
	AWP13478.1	NA;530399.685380473;447085.575138686	129292.125970642;278139.750138259;70086.9488946538	3070513274	0.021625744	0.021625744	Up	putative dehydrogenase/reductase SDR family member 12 [Scophthalmus maximus] >XP_035507238.1 dehydrogenase/reductase SDR family member 12 [Scophthalmus maximus]
	AWP12413.1	NA;3198033.82770314;2804685.9494658	1746423.64714513;1274339.86401945;1927259.71441885	18197327	0.021789886	0.021789886	Up	high-mobility group nucleosome binding domain 1-like [Scophthalmus maximus]
	AWP12604.1	NA;3274445.65729953;3105300.71635945	2334803.56156261;1759528.28563872;1543174.12545005	1697491693	0.021888887	0.021888887	Up	putative mitochondrial inner membrane protein [Scophthalmus maximus] >XP_035506611.1 MICOS complex subunit MIC60 [Scophthalmus maximus]
	XP_035470151.1	1289881.59909062;1521302.10797016;1109999.26606649	881539.897783836;774543.950499336;579351.577303895	1754102547	0.022305143	0.022305143	Up	dynamin-3 isoform X3 [Scophthalmus maximus]
	XP_035482592.1	293529.532170417;398379.478060472;300282.59588051	166320.176068056;159158.067097407;124907.520393234	2202981725	0.022413079	0.022413079	Up	ubiquitin-fold modifier 1 [Scophthalmus maximus]
	AWP15117.1	1586550.24190033;1443852.31421451;1513005.74776121	854054.310104236;542192.328008032;289159.026594364	269573575	0.02265811	0.02265811	Up	putative GTP:AMP phosphotransferase AK3 mitochondrial [Scophthalmus maximus] >XP_035465084.1 GTP:AMP phosphotransferase AK3, mitochondrial [Scophthalmus maximus]
	XP_035491875.1	NA;350368.114608869;321624.583474893	179911.90707764;197066.242978857;NA	1782577314	0.022794234	0.022794234	Up	peptidyl-prolyl cis-trans isomerase NIMA-interacting 1 [Scophthalmus maximus]
	XP_035484529.2	1574381.54756929;1372321.12460102;1027438.16075001	92046.3099751236;66398.5664173333;737410.697492964	4436140098	0.022897613	0.022897613	Up	talin-2a isoform X2 [Scophthalmus maximus]
	AWP11483.1	821861.240175295;926416.138652849;1024714.35844224	585966.832843896;275653.778561467;540813.389958672	1977270755	0.022903772	0.022903772	Up	putative adseverin-like [Scophthalmus maximus] >XP_035502894.1 scinderin like a [Scophthalmus maximus]
	AWP06843.1	444961.714403278;635918.680123693;740774.576408324	97771.0026838369;218919.667537631;291699.043487572	2994223817	0.02306631	0.02306631	Up	putative glutamine--fructose-6-phosphate aminotransferase [Scophthalmus maximus] >KAF0033425.1 hypothetical protein F2P81_013491 [Scophthalmus maximus] >XP_035495222.1 glutamine--fructose-6-phosphate aminotransferase [isomerizing] 1 [Scophthalmus maximus]
	XP_035498797.2	NA;2692964.88467731;2517358.02309784	1595890.51776214;1843068.49327742;1138330.46738848	170744813	0.023200041	0.023200041	Up	protein NDRG4 isoform X3 [Scophthalmus maximus]
	AWP14085.1	5146738.95486205;3645241.78993633;4276535.7086987	1582039.82190076;2561514.27897024;2751276.22929126	1895407984	0.023348081	0.023348081	Up	putative adenosine kinase-like [Scophthalmus maximus] >XP_035461205.2 adenosine kinase isoform X2 [Scophthalmus maximus]
	KAF0040137.1	18327703.6550033;17589517.3175245;14761347.6530243	10217340.5164424;10636874.9730696;10029563.2565944	1640944557	0.023567667	0.023567667	Up	hypothetical protein F2P81_008372 [Scophthalmus maximus]
	AWP07514.1	2020745.75555648;1527905.32677054;1672148.88015762	1081570.62724936;1219378.6939651;892264.141189224	1634967416	0.023846835	0.023846835	Up	putative threonine--tRNA ligase cytoplasmic isoform 2 [Scophthalmus maximus] >XP_035496452.2 threonine--tRNA ligase 1, cytoplasmic [Scophthalmus maximus]
	KAF0033772.1	2013279.53971269;2831654.56382913;2127555.33917551	1307144.708006;1298332.38040011;818918.963728111	2036122381	0.023981499	0.023981499	Up	hypothetical protein F2P81_013838 [Scophthalmus maximus]
	XP_035459723.2	594492.280335593;843776.524100918;515579.238048599	169733.803659955;113371.866560201;62873.3009179434	5647302887	0.024106637	0.024106637	Up	probable bifunctional dTTP/UTP pyrophosphatase/methyltransferase protein isoform X2 [Scophthalmus maximus]
	KAF0023219.1	1323128.94699171;1194299.22911648;1435643.1188004	736853.096115706;522381.639783676;955782.080877306	1784668751	0.025054892	0.025054892	Up	hypothetical protein F2P81_023849 [Scophthalmus maximus]
	KAF0043194.1	3326054.78407019;3893911.5012818;3168081.03784332	1740557.70088089;2508904.18281022;2532309.25573885	153176023	0.025403126	0.025403126	Up	hypothetical protein F2P81_004531 [Scophthalmus maximus]
	AWP04530.1	613302.194284596;555465.415609346;406178.714870229	247252.577820129;178943.70289502;301648.902765793	2163847973	0.025500156	0.025500156	Up	putative NADH dehydrogenase [Scophthalmus maximus] >XP_035491806.2 NADH dehydrogenase [ubiquinone] 1 beta subcomplex subunit 3 [Scophthalmus maximus]
	KAF0033186.1	3917247.07950245;4681218.35825036;4882581.72217656	3447567.68232416;2079158.70868266;2541067.93468095	1670970604	0.025882932	0.025882932	Up	hypothetical protein F2P81_015476 [Scophthalmus maximus]
	XP_035494273.1	2565078.2653614;2062037.26625558;1885900.92711459	1279070.56384503;1495706.96093888;853217.95046536	1795210745	0.025931484	0.025931484	Up	structural maintenance of chromosomes protein 3 [Scophthalmus maximus]
	AWO96401.1	NA;434553.633227779;386480.973790899	176867.108214061;238306.391617108;64041.708688819	2569934945	0.025965321	0.025965321	Up	Retinol-binding protein I cellular [Scophthalmus maximus] >KAF0045526.1 hypothetical protein F2P81_002055 [Scophthalmus maximus] >XP_035498884.1 retinol-binding protein 5 [Scophthalmus maximus]
	AWP17658.1	3386898.2557254;4562625.43196926;3889390.39288151	2372471.17636977;2800283.17692721;1603591.49279263	1747094134	0.025969176	0.025969176	Up	Sulfotransferase [Scophthalmus maximus] >AWP17659.1 Sulfotransferase isoform 2 [Scophthalmus maximus] >KAF0025394.1 hypothetical protein F2P81_022275 [Scophthalmus maximus] >XP_035468975.1 sulfotransferase 1C2 [Scophthalmus maximus]
	AWP06985.1	197636.095860664;206841.964161782;239013.652506439	58998.8635466536;95257.0349153617;NA	2781057187	0.025987218	0.025987218	Up	putative endoplasmic reticulum aminopeptidase 2-like isoform 2 [Scophthalmus maximus]
	KAF0032039.1	7054955.22521485;7720686.59736909;5393460.7403892	4101650.118611;3291696.16303721;3003351.00924479	1939952852	0.02623498	0.02623498	Up	hypothetical protein F2P81_016594 [Scophthalmus maximus]
	AWO97428.1	723067.942131738;820035.854500884;596413.054096742	371182.954245564;427702.737793149;132564.357524414	2296974327	0.026443629	0.026443629	Up	putative splicing factor 3B subunit 2 [Scophthalmus maximus] >XP_035462051.2 splicing factor 3B subunit 2 [Scophthalmus maximus]
	XP_047193606.1	306898.596010048;327621.240480465;252101.19042424	169669.062447005;198877.726143341;182390.730290211	1609295059	0.026553469	0.026553469	Up	RNA helicase aquarius isoform X2 [Scophthalmus maximus]
	AWP00394.1	3261787.57807776;3231822.87373854;3339813.45163781	1964405.3492922;1326159.84518218;853936.162138611	2372643427	0.026609102	0.026609102	Up	putative aspartoacylase [Scophthalmus maximus] >KAF0038114.1 hypothetical protein F2P81_008598 [Scophthalmus maximus] >XP_035480303.1 aspartoacylase [Scophthalmus maximus]
	XP_035494645.1	742785.351929158;573707.083599697;848314.941913097	452501.841420399;300686.934206836;341833.721752131	1976952421	0.027555635	0.027555635	Up	cytotoxic granule associated RNA binding protein TIA1 isoform X2 [Scophthalmus maximus]
	AWP12731.1	1086561.27923396;1221970.91191541;843946.893090278	722904.307507429;538800.614848998;423236.883839973	1870972085	0.027768663	0.027768663	Up	putative glycerol kinase-like [Scophthalmus maximus] >XP_035459642.1 glycerol kinase isoform X2 [Scophthalmus maximus]
	XP_047190860.1	2069874.28080486;3128468.14468909;2855840.28548969	898509.942996438;1117530.94370662;1250178.79747904	2465903549	0.027980483	0.027980483	Up	propionyl-CoA carboxylase alpha chain, mitochondrial [Scophthalmus maximus]
	AWO98035.1	3693879.35135803;3901861.86505484;3780106.12955774	2146661.67302059;2291911.62502204;2963586.60684767	15368281	0.028666364	0.028666364	Up	putative ubiquitin-conjugating enzyme E2 N-like [Scophthalmus maximus] >XP_035502058.1 ubiquitin-conjugating enzyme E2Nb [Scophthalmus maximus]
	KAF0037318.1	805773.813771543;982002.432032649;667846.430472963	463547.084720623;496558.369141033;204147.288782378	2109183501	0.029401075	0.029401075	Up	hypothetical protein F2P81_010192 [Scophthalmus maximus]
	AWO97963.1	7209229.51944571;5814807.7262222;4654048.06513476	3395382.34097673;2982395.04825033;1793427.10018362	2163461376	0.02948349	0.02948349	Up	Adenosylhomocysteinase [Scophthalmus maximus]
	XP_035462237.1	616437.179942763;626731.593097075;520794.32295493	159228.070467645;399432.037768704;203796.941624694	2313524541	0.029621974	0.029621974	Up	nck-associated protein 1 isoform X5 [Scophthalmus maximus]
	KAF0027433.1	201068.080160131;303085.534503128;227719.838059606	107682.293829971;152216.617779884;50234.5272044986	2359866306	0.029725188	0.029725188	Up	hypothetical protein F2P81_020174 [Scophthalmus maximus]
	XP_035487651.1	381313.255580226;360173.563262278;474871.680388027	290727.283243394;239578.284051745;227252.683831628	1605630323	0.029988061	0.029988061	Up	sodium- and chloride-dependent GABA transporter 3 isoform X1 [Scophthalmus maximus]
	AWP08296.1	208175.422645687;184912.210754495;NA	91349.8514721787;138896.435191679;134897.669594589	1614791755	0.030115092	0.030115092	Up	putative unconventional myosin-Va-like [Scophthalmus maximus]
	AWP04462.1	1152767.2263571;860715.215806244;897077.646642366	625517.828391415;524231.665143149;500856.296624829	1763328413	0.030472682	0.030472682	Up	Microsomal glutathione S-transferase 2 isoform 2 [Scophthalmus maximus] >XP_035489922.1 microsomal glutathione S-transferase 3a [Scophthalmus maximus]
	KAF0025784.1	2692581.43206396;3723641.21047598;3035212.63258646	1700496.62304953;1753342.26334298;1475522.08930129	191737536	0.030539316	0.030539316	Up	hypothetical protein F2P81_022665 [Scophthalmus maximus]
	XP_035481808.1	1764213.17913357;2587180.87780832;1921941.48204052	1398979.13764783;727850.081270139;917366.515037272	2060753016	0.030991328	0.030991328	Up	cytoplasmic aconitate hydratase [Scophthalmus maximus]
	KAF0044869.1	2618909.26909703;2766064.0627016;2354428.14115161	1209444.33209992;931834.648249524;1865773.78824533	193144486	0.03099577	0.03099577	Up	hypothetical protein F2P81_001398 [Scophthalmus maximus]
	AWP01353.1	1113827.40449776;NA;940093.792844275	397667.995906849;430130.896077458;623442.767098408	2122928168	0.031100192	0.031100192	Up	putative tropomodulin-2-like [Scophthalmus maximus] >XP_035483764.1 tropomodulin-2 [Scophthalmus maximus]
	XP_035464140.1	2651826.61850779;2003513.75514852;1771800.18410026	1049121.54657694;740491.921226537;887096.520613388	2401134447	0.03112838	0.03112838	Up	stomatin-like protein 2, mitochondrial [Scophthalmus maximus]
	KAF0037924.1	NA;225127.800839761;227171.755887921	159534.119837953;135238.780887221;100066.155177661	1718293378	0.031383917	0.031383917	Up	hypothetical protein F2P81_010798 [Scophthalmus maximus]
	XP_035485930.2	4320917.73280276;2900336.87309063;3469858.40328297	2092514.4767353;1881417.97729149;1400477.72812541	198926257	0.032374635	0.032374635	Up	filamin-B isoform X2 [Scophthalmus maximus]
	AWP04331.1	1374732.46091759;695060.552857544;1247767.1937672	93955.194829674;148256.407244762;439142.644798819	486906807	0.033453626	0.033453626	Up	60S ribosomal protein L5 [Scophthalmus maximus] >XP_035491711.1 60S ribosomal protein L5a [Scophthalmus maximus]
	AWP07480.1	415344.349895857;462998.268060192;588523.992534616	229909.780169332;262356.721290256;NA	1986548081	0.033542168	0.033542168	Up	putative flavin reductase (NADPH)-like [Scophthalmus maximus] >XP_035496536.1 flavin reductase (NADPH) [Scophthalmus maximus]
	XP_035487724.1	3960311.88249095;3647671.06775587;3732439.58917184	1591240.92155938;2735146.86739577;2273577.87978933	1718254777	0.033592078	0.033592078	Up	nucleolar protein 56 [Scophthalmus maximus]
	XP_035501300.1	735690.38438699;1077009.27912041;824614.540125404	374969.334275659;616405.324459389;262024.63923175	2104129313	0.034362385	0.034362385	Up	6-phosphofructo-2-kinase/fructose-2,6-bisphosphatase 2 [Scophthalmus maximus] >XP_035501301.1 6-phosphofructo-2-kinase/fructose-2,6-bisphosphatase 2 [Scophthalmus maximus] >XP_035501302.1 6-phosphofructo-2-kinase/fructose-2,6-bisphosphatase 2 [Scophthalmus maximus]
	AWP05856.1	NA;2869860.47862733;2447436.02483141	1051201.11281109;1921868.01093247;1120147.44990468	1948576288	0.034639578	0.034639578	Up	G-type lysozyme isoform 3 [Scophthalmus maximus]
	AWP02105.1	9388457.0499848;12843591.8318991;11471027.6823447	7936291.78017749;7318391.98451502;4392302.3158824	1715432404	0.034641835	0.034641835	Up	hypothetical protein SMAX5B_020012 [Scophthalmus maximus] >XP_035484395.1 fumarylacetoacetase [Scophthalmus maximus]
	AWO97100.1	124557.930176336;138084.568131321;NA	87844.0166981997;74159.0373783724;NA	1621219426	0.034676087	0.034676087	Up	Ribonuclease UK114 isoform 3 [Scophthalmus maximus] >XP_035484728.1 2-iminobutanoate/2-iminopropanoate deaminase isoform X1 [Scophthalmus maximus]
	AWP10163.1	NA;450675.204211988;391779.101450517	136174.3130927;114399.016056658;157771.835519767	3094640436	0.035200204	0.035200204	Up	putative membrane cofactor protein-like isoform 2 [Scophthalmus maximus]
	KAF0037807.1	562729.925641004;524569.418613581;451503.449613477	105018.09482434;208474.732695606;NA	3272382776	0.035328784	0.035328784	Up	hypothetical protein F2P81_010681 [Scophthalmus maximus]
	XP_035473410.2	NA;508977.871880908;412307.270062702	114574.290226719;248442.98889922;169557.513904252	2594804957	0.035977116	0.035977116	Up	acetyl-CoA acetyltransferase, cytosolic [Scophthalmus maximus]
	KAF0045651.1	711394.245536194;800336.61981881;856370.088981794	581101.432597971;264765.608477069;379268.31555065	1932930057	0.037327392	0.037327392	Up	hypothetical protein F2P81_002180 [Scophthalmus maximus]
	ADN06441.1	543507.513579085;393233.825951814;448679.996001768	224730.483133348;294500.911911098;NA	1778810435	0.03736409	0.03736409	Up	g-type lysozyme [Scophthalmus maximus] >XP_035491925.1 lysozyme g [Scophthalmus maximus]
	AWP16664.1	NA;1193128.75889434;1040957.52098489	202796.944927928;286696.117425821;248361.10008208	4541723271	0.037370322	0.037370322	Up	putative centrosomal protein of 170 kDa protein B [Scophthalmus maximus]
	XP_035475120.1	5089401.71716663;5175024.28593106;3786749.54982059	2537463.17664489;2531065.94492891;2371499.91036197	1888591495	0.037439559	0.037439559	Up	cytochrome b5 [Scophthalmus maximus]
	XP_047189763.1	NA;471036.969208482;406743.405592571	NA;116067.893099683;198944.633490773	2786493554	0.037529721	0.037529721	Up	caspase-6 isoform X11 [Scophthalmus maximus]
	XP_035471960.1	NA;798017.763718341;652632.998071052	330906.072371032;437897.148367745;107491.76318477	2483154854	0.037821498	0.037821498	Up	ran GTPase-activating protein 1a isoform X2 [Scophthalmus maximus] >XP_035471961.1 ran GTPase-activating protein 1a isoform X2 [Scophthalmus maximus]
	XP_035491140.1	5351750.51698167;5827395.80219617;3940544.72890541	3055000.50925578;3060057.5711532;2201756.71246414	1817966544	0.038393581	0.038393581	Up	hydroxyacid-oxoacid transhydrogenase, mitochondrial [Scophthalmus maximus]
	KAF0047619.1	1200245.75915381;840154.691715424;1255091.56460698	693123.349550517;381895.3390487;677886.715402478	1880017032	0.038543361	0.038543361	Up	hypothetical protein F2P81_001252 [Scophthalmus maximus] >XP_035490793.1 MARCKS-related protein 1-B [Scophthalmus maximus]
	AWP05518.1	1223263.15385457;1868953.84828991;1568079.70174018	619122.181293949;910116.121373212;906610.857296378	1913212353	0.038659399	0.038659399	Up	putative programmed cell death protein 4-like [Scophthalmus maximus] >XP_035493116.1 programmed cell death protein 4a [Scophthalmus maximus]
	XP_035495761.2	2189663.73279588;3108813.07869464;2590601.73149568	1582981.51227094;1326930.68908196;1843176.39657473	16597794	0.038741243	0.038741243	Up	eIF-2-alpha kinase activator GCN1 [Scophthalmus maximus]
	AWP13750.1	1324820.18925467;NA;1195533.30195059	277602.473709024;NA;295360.171285368	4398809439	0.038764424	0.038764424	Up	putative coiled-coil domain-containing protein 6-like [Scophthalmus maximus] >KAF0027037.1 hypothetical protein F2P81_019778 [Scophthalmus maximus]
	KAF0024756.1	16129088.7131571;23064888.6793257;20207623.5845031	14782576.9568728;11272050.3464886;9722834.32004215	1660307867	0.038882452	0.038882452	Up	hypothetical protein F2P81_023558 [Scophthalmus maximus] >XP_035476046.1 protein NDRG1a isoform X4 [Scophthalmus maximus] >XP_035476047.1 protein NDRG1a isoform X4 [Scophthalmus maximus]
	KAF0045871.1	97568178.6481944;121532352.44274;97234759.8220378	79506133.2122396;70802012.1948288;45522357.9336508	1615352489	0.039108099	0.039108099	Up	hypothetical protein F2P81_002400 [Scophthalmus maximus]
	AWP15631.1	785355.157182164;NA;790400.925771762	504844.131162849;190463.964977238;247450.197472102	2507147527	0.039170112	0.039170112	Up	putative ras/Rap GTPase-activating protein SynGAP-like [Scophthalmus maximus]
	XP_035498443.1	197169.972993068;238643.41925392;NA	66263.6123815971;98839.531939591;NA	26396432	0.040188093	0.040188093	Up	1-phosphatidylinositol 4,5-bisphosphate phosphodiesterase gamma-2 isoform X2 [Scophthalmus maximus]
	AWO96678.1	849663.612985883;1519049.50490113;1576184.67446085	239974.096000621;648857.852640143;334476.43144077	322477787	0.040473923	0.040473923	Up	Uridine phosphorylase [Scophthalmus maximus]
	AWO98557.1	30045537.5486289;26479128.2329678;23042703.1816714	17562721.5893325;16791099.9579413;16824546.3798726	1554707041	0.040889479	0.040889479	Up	Actinin alpha 4 [Scophthalmus maximus] >XP_035477643.1 alpha-actinin-4 isoform X1 [Scophthalmus maximus]
	AWP19780.1	224279.348973956;345929.161502258;312888.485829255	120795.332234714;39790.9621066637;NA	3666136847	0.041625307	0.041625307	Up	hypothetical protein SMAX5B_008308 [Scophthalmus maximus]
	AWP07132.1	1217405.68065115;1586207.99443946;1915630.23279082	674819.242980162;888089.256936987;668952.86288154	2114487928	0.041873363	0.041873363	Up	S-adenosylmethionine synthase [Scophthalmus maximus]
	AWP08199.1	933936.977454771;803008.825420302;490251.198296509	154072.315690915;176958.779853085;400376.731801102	3045082262	0.041987575	0.041987575	Up	putative CUGBP Elav-like family member 2 isoform 5 [Scophthalmus maximus]
	XP_035494402.1	1150168.48824572;1602064.5532979;930112.053899353	692181.659180338;497945.888160637;266876.947365671	2527339558	0.042889269	0.042889269	Up	peroxisomal acyl-coenzyme A oxidase 1 isoform X1 [Scophthalmus maximus]
	XP_035487452.1	375781.655886013;436541.224171038;444162.470223035	77114.6320429725;277368.906238479;72954.5403802961	2939572801	0.04401942	0.04401942	Up	calcium/calmodulin-dependent protein kinase type 1 isoform X2 [Scophthalmus maximus]
	XP_035480926.1	2691673.93621555;5230897.67578044;3907991.96961747	1707480.82662835;1014546.19869596;612249.175410409	354816544	0.044413162	0.044413162	Up	4-hydroxyphenylpyruvate dioxygenase isoform X1 [Scophthalmus maximus]
	XP_035461023.2	NA;285970.168047289;330045.118658047	132321.229994718;NA;154285.881300813	2149337063	0.044896923	0.044896923	Up	striatin isoform X2 [Scophthalmus maximus]
	AWP20022.1	NA;458051.375045859;420711.196695199	256532.151676268;26671.1989324015;184562.882667851	2817954277	0.044952538	0.044952538	Up	Protein EFR3 -like B isoform 2 [Scophthalmus maximus]
	AWP14586.1	2715970.07506634;3575013.57660786;2734597.86569281	1635971.21414288;2429121.83918295;1529825.89874229	1613174667	0.046296841	0.046296841	Up	cyc wu:fk52b01 [Scophthalmus maximus] >AWP14587.1 cyc wu:fk52b01 isoform 2 [Scophthalmus maximus] >KAF0027773.1 hypothetical protein F2P81_020514 [Scophthalmus maximus] >XP_035461433.1 cytochrome c [Scophthalmus maximus]
	XP_035477573.1	NA;925819.861369871;835343.663849896	449088.2138285;404500.33640976;427511.119163716	2062091928	0.047098672	0.047098672	Up	flotillin-2 [Scophthalmus maximus]
	XP_035464020.2	2242834.73955085;2001923.68239391;1336124.68326301	1227846.53141717;854673.173881507;370667.292829511	2274952178	0.047462658	0.047462658	Up	serine/arginine-rich splicing factor 9 [Scophthalmus maximus] >XP_035464021.2 serine/arginine-rich splicing factor 9 [Scophthalmus maximus] >XP_035464022.2 serine/arginine-rich splicing factor 9 [Scophthalmus maximus] >XP_035464023.2 serine/arginine-rich splicing factor 9 [Scophthalmus maximus]
	XP_047189722.1	772938.963983371;1586340.50050234;1282944.10405895	325040.126106792;153149.338898618;524136.865252921	3633770219	0.048217856	0.048217856	Up	catenin delta-1 isoform X4 [Scophthalmus maximus] >XP_047189723.1 catenin delta-1 isoform X4 [Scophthalmus maximus] >XP_047189724.1 catenin delta-1 isoform X4 [Scophthalmus maximus] >XP_047189725.1 catenin delta-1 isoform X4 [Scophthalmus maximus]
	AWP06149.1	3145339.36080137;3514944.16143382;3002327.70228538	953304.551411229;2035220.60639517;2207187.09340824	1859727937	0.048421357	0.048421357	Up	putative up-regulated during skeletal muscle growth protein 5 [Scophthalmus maximus] >AWP06150.1 putative up-regulated during skeletal muscle growth protein 5 isoform 2 [Scophthalmus maximus] >XP_035493876.1 ATP synthase membrane subunit DAPIT, mitochondrial [Scophthalmus maximus] >XP_035493877.1 ATP synthase membrane subunit DAPIT, mitochondrial [Scophthalmus maximus]
	XP_035470274.1	NA;563415.779382381;474091.078507143	112431.944634562;230848.476886732;NA	3022330412	0.049048947	0.049048947	Up	tetraspanin 35 [Scophthalmus maximus] >XP_035470275.1 tetraspanin 35 [Scophthalmus maximus]
	XP_047185006.1	544580.008672668;107696.511043278;295598.984595205	4471852.14538763;3702748.6725951;3960149.09687938	0.078112488	0.000566866	0.000566866	Down	sorting nexin-2 isoform X2 [Scophthalmus maximus]
	XP_047188976.1	17054321.9804293;13484700.3328191;15445619.9400971	32456928.0921703;31230740.5996025;30653624.5615483	0.487428576	0.000820818	0.000820818	Down	myosin heavy chain, fast skeletal muscle-like [Scophthalmus maximus]
	KAF0041069.1	305945.72536921;1243260.21935209;1134280.96712718	2466444.02789389;3227137.9864306;3579847.25721356	0.28937374	0.007880083	0.007880083	Down	hypothetical protein F2P81_006967 [Scophthalmus maximus]
	XP_035490908.2	6097134.6070222;949626.784001347;9960978.25660042	19748031.8046292;16331484.2826972;22737530.5336817	0.289163442	0.015183528	0.015183528	Down	myosin-7 [Scophthalmus maximus]
	XP_047188259.1	239310.780208642;229147.151413906;731739.524850857	1150255.1686243;1226720.98211051;1724829.12670912	0.292602251	0.017040942	0.017040942	Down	obscurin isoform X16 [Scophthalmus maximus]
	AWP15348.1	1018787.83928174;287295.228676128;2627472.71395446	8264117.74029606;5262936.72575061;5273250.24387844	0.209228299	0.019079948	0.019079948	Down	Myosin light chain 4 protein 2 [Scophthalmus maximus] >KAF0031529.1 hypothetical protein F2P81_016084 [Scophthalmus maximus] >XP_035465074.1 myosin light chain 4 [Scophthalmus maximus]
	KAF0039508.1	1392098.63147138;1451007.64161024;2079058.37125676	2823109.25559919;2903190.83754789;3050647.87553211	0.56080595	0.020668582	0.020668582	Down	hypothetical protein F2P81_007743 [Scophthalmus maximus]
	XP_035478554.2	NA;2060071.75965613;2802028.58136066	4443797.61977604;4913359.0172002;6091836.37780675	0.472079346	0.021663162	0.021663162	Down	myosin, light polypeptide 3, skeletal muscle [Scophthalmus maximus]
	XP_035501689.1	22203123.425856;12325713.9694612;22416560.8218984	30808969.944357;34813237.6238319;38757154.3187757	0.545561854	0.021775399	0.021775399	Down	troponin C, skeletal muscle [Scophthalmus maximus]
	XP_035476373.2	128773.660890345;159444.545468208;NA	298123.476359175;277234.008556017;NA	0.500937615	0.023001721	0.023001721	Down	receptor-transporting protein 3 [Scophthalmus maximus]
	AWP16813.1	NA;192548.976845371;231058.156741684	397589.521709334;363741.965208871;398554.926581146	0.547821488	0.024053417	0.024053417	Down	Proteasome subunit alpha type [Scophthalmus maximus] >AWP16814.1 Proteasome subunit alpha type isoform 2 [Scophthalmus maximus]
	AMS00431.1	255790.079819665;1804114.21485205;1448747.26526886	2560416.879418;3636648.80818893;4044582.76188118	0.342586604	0.02541374	0.02541374	Down	elongation factor 1 alpha, partial [Scophthalmus maximus]
	XP_035472771.1	NA;163015.583862929;199086.696726752	308482.070431144;NA;340064.468605827	0.558328907	0.028003353	0.028003353	Down	3'(2'),5'-bisphosphate nucleotidase 1 [Scophthalmus maximus]
	XP_035487335.1	NA;174735.745125011;207075.409592821	320331.674255897;NA;340975.371215805	0.577358365	0.028029737	0.028029737	Down	probable protein BRICK1 [Scophthalmus maximus]
	KAF0024278.1	NA;587178.533326228;178060.271594853	1597342.29041617;1791441.22308963;2091047.01063605	0.209469655	0.029101512	0.029101512	Down	hypothetical protein F2P81_023080 [Scophthalmus maximus]
	AWP17551.1	148482.820725507;79954.1583441506;NA	679782.735972981;382955.249410898;659038.038319087	0.199012801	0.030393316	0.030393316	Down	putative histone H1.0-B [Scophthalmus maximus] >KAF0025313.1 hypothetical protein F2P81_022194 [Scophthalmus maximus] >XP_035468675.1 histone H5 [Scophthalmus maximus]
	AWP12798.1	593213.536185551;NA;449676.509041195	1726216.54128504;1081628.88907435;1384904.79696637	0.37310476	0.030957457	0.030957457	Down	putative serum deprivation-response protein [Scophthalmus maximus]
	AWP05023.1	194670.234428793;268722.295528567;94260.1683993498	320135.48876211;470542.387523444;423885.026081688	0.45913859	0.032038734	0.032038734	Down	putative nidogen-1-like [Scophthalmus maximus]
	AWP12515.1	NA;312029.693747791;327238.273596996	569114.498927567;694279.829434703;518794.071098242	0.538047465	0.032054081	0.032054081	Down	putative long-chain-fatty-acid--CoA ligase 1-like [Scophthalmus maximus] >AWP12516.1 putative long-chain-fatty-acid--CoA ligase 1-like isoform 2 [Scophthalmus maximus]
	AWO96810.1	525728.844912374;614563.119655569;248048.704063906	826333.299832091;1333097.44028021;1032858.45556775	0.434904416	0.034398597	0.034398597	Down	Heat shock protein 70 [Scophthalmus maximus] >XP_035480669.1 heat shock cognate 71 kDa protein [Scophthalmus maximus]
	XP_047189057.1	346057.041869233;127945.645886321;NA	991580.341249131;1024547.89829561;799264.488182047	0.252541688	0.038727204	0.038727204	Down	nidogen-2 isoform X4 [Scophthalmus maximus]
	AWP01170.1	NA;206510.699004572;116894.301234856	334829.782246778;375767.130045446;518093.376782875	0.394816745	0.041297248	0.041297248	Down	cysteine and glycine-rich protein 3 (cardiac LIM protein)-like [Scophthalmus maximus]
	KAF0033579.1	1354313.80432821;567390.961268898;1521376.45729239	2924929.5268748;2123482.23292003;1991198.07069615	0.489101144	0.044388892	0.044388892	Down	hypothetical protein F2P81_013645 [Scophthalmus maximus]
	AWP19291.1	53063757.2456083;58890111.2143719;122971369.920292	135613222.580468;165600394.989821;180236095.270456	0.487953845	0.045764442	0.045764442	Down	Myosin light chain 2 [Scophthalmus maximus] >KAF0033014.1 hypothetical protein F2P81_015304 [Scophthalmus maximus] >XP_035471575.1 myosin regulatory light chain 2, skeletal muscle [Scophthalmus maximus]
	KAF0032634.1	22668421.297226;54448949.6733796;84615583.0327673	104827794.895366;118418966.994013;136235995.736941	0.449904621	0.046929112	0.046929112	Down	hypothetical protein F2P81_014924 [Scophthalmus maximus]
	KAF0043640.1	195354.981296235;1283542.0624688;1593274.87308701	4443797.61977604;2751334.58929116;2493070.37407826	0.317104426	0.047926269	0.047926269	Down	hypothetical protein F2P81_004977 [Scophthalmus maximus]

## Sheet: NNV_BR-VS-Control_IM_BR
	Primary_protein_ID	Intensity(2)	Intensity(1)	ratio	pvalue	adj_pvalue	Class	Description
	XP_035480298.1	NA;242747.689466202;237185.985883726	88240.3028555613;90555.2906850784;74512.8360334983	284199193147732	0.000147416975350429	0.000147416975350429	Up	glucosamine (N-acetyl)-6-sulfatase (Sanfilippo disease IIID), b [Scophthalmus maximus]
	KAF0022895.1	3881460.16190781;4257565.5127942;4186694.92781019	2295811.78813937;2636897.8388424;2808163.83217992	159229067204608	0.00169248373090034	0.00169248373090034	Up	hypothetical protein F2P81_024876 [Scophthalmus maximus]
	XP_035486947.2	4330639.73894838;3502456.80727844;3819050.89926244	1876006.20402246;1649249.7529043;1171944.28994454	248065801607042	0.00205461017546464	0.00205461017546464	Up	AMP deaminase 2-like isoform X5 [Scophthalmus maximus]
	AWP09318.1	2300398.5811716;2325756.07866435;2460799.81152034	1310494.24920115;1592162.45086701;1596538.36757154	15751605264526	0.00384447754446962	0.00384447754446962	Up	Dolichyl-diphosphooligosaccharide--protein glycosyltransferase 48 kDa subunit [Scophthalmus maximus] >KAF0036750.1 hypothetical protein F2P81_012062 [Scophthalmus maximus] >XP_035501669.1 dolichyl-diphosphooligosaccharide--protein glycosyltransferase 48 kDa subunit [Scophthalmus maximus]
	KAF0032114.1	224680.02146063;252866.606876422;230688.00227175	111471.156272689;47441.1614044157;79092.4218554147	297571650043563	0.00564106573717267	0.00564106573717267	Up	hypothetical protein F2P81_016669 [Scophthalmus maximus]
	AWO99022.1	3893009.97827205;3885947.82786894;4994821.73925822	948912.523440583;NA;1153581.87686549	405035705637382	0.00909519154615129	0.00909519154615129	Up	putative high affinity cGMP-specific 3'-5'-cyclic phosphodiesterase 9A-like [Scophthalmus maximus]
	KAF0043323.1	1264686.84529634;885201.477334373;938604.022205301	287805.037170284;178848.372588282;126153.450335725	52099470379691	0.010916962752645	0.010916962752645	Up	hypothetical protein F2P81_004660 [Scophthalmus maximus]
	KAF0040162.1	405398.554384866;627053.8942964;571554.204548322	313007.181611513;128787.992214867;133806.904107076	27866588998225	0.0192886047213884	0.0192886047213884	Up	hypothetical protein F2P81_008397 [Scophthalmus maximus] >XP_035506089.2 signal recognition particle subunit SRP72 [Scophthalmus maximus]
	AWP17431.1	5344857.98843331;4425918.77968929;3501243.91316642	1254134.65906374;1474434.90887247;2706803.31198354	244178660314561	0.0210551252061625	0.0210551252061625	Up	putative parvalbumin thymic-like isoform 3 [Scophthalmus maximus] >XP_035469765.1 parvalbumin, thymic [Scophthalmus maximus]
	AWP14944.1	1328012.32283091;884758.442421491;1398024.88123723	688070.328473861;337494.774491688;213297.790326306	291460472828852	0.0216620501127738	0.0216620501127738	Up	Delta-aminolevulinic acid dehydratase [Scophthalmus maximus] >AWP14945.1 Delta-aminolevulinic acid dehydratase isoform 2 [Scophthalmus maximus] >XP_035465219.1 delta-aminolevulinic acid dehydratase [Scophthalmus maximus]
	AWO97029.1	528710.89066121;653848.645827492;456890.670722845	288978.835678505;226083.566577049;213444.689630938	22504244989107	0.0218757264092855	0.0218757264092855	Up	ER membrane protein complex subunit 2 [Scophthalmus maximus] >XP_035488545.1 ER membrane protein complex subunit 2 [Scophthalmus maximus]
	KAF0027268.1	355680.204254422;408247.811522331;476998.000542792	210748.617454087;192373.566215879;222497.359278913	198351542931411	0.0226896948695629	0.0226896948695629	Up	hypothetical protein F2P81_020009 [Scophthalmus maximus]
	AWP21294.1	2709875.66446009;2177250.77586637;2423997.07247906	1299653.87474287;1878594.47022912;1188947.88445575	167410006986646	0.0241727374509096	0.0241727374509096	Up	60S ribosomal protein L11 [Scophthalmus maximus] >KAF0024274.1 hypothetical protein F2P81_023076 [Scophthalmus maximus] >XP_035477255.1 60S ribosomal protein L11 [Scophthalmus maximus]
	AWP21085.1	552532.386912458;642258.852506503;535920.719195336	251762.518270772;267208.393901571;433444.760731099	18171813083863	0.0274976348053233	0.0274976348053233	Up	Proteasome activator complex subunit 2 [Scophthalmus maximus] >XP_035475482.1 proteasome activator complex subunit 2 [Scophthalmus maximus]
	XP_035465043.1	2704281.22215866;1368729.78125358;2537088.82265799	281659.856744888;55619.7842007992;947537.239705409	514477971578369	0.0308648476201734	0.0308648476201734	Up	soluble guanylate cyclase 88E-like [Scophthalmus maximus] >XP_035465044.1 soluble guanylate cyclase 88E-like [Scophthalmus maximus]
	XP_035487452.1	2260335.15565814;2643855.14611349;2230015.96878234	1935731.83399962;1330377.86557752;1343339.05362445	15477352396203	0.0309360070471787	0.0309360070471787	Up	calcium/calmodulin-dependent protein kinase type 1 isoform X2 [Scophthalmus maximus]
	XP_035471960.1	175932.577768304;245405.898943493;291642.538808864	109613.792750856;131211.542139;60513.3323020266	236604555985063	0.0341371165631001	0.0341371165631001	Up	ran GTPase-activating protein 1a isoform X2 [Scophthalmus maximus] >XP_035471961.1 ran GTPase-activating protein 1a isoform X2 [Scophthalmus maximus]
	AWP15811.1	NA;268620.9283785;255069.816886596	144294.360145975;209348.714055593;152621.032547876	15516330457265	0.0352556716567738	0.0352556716567738	Up	putative RWD domain-containing protein 1-like [Scophthalmus maximus]
	AWP11508.1	4083040.55063996;2854562.55068008;4569481.75002597	1389207.79622307;1263438.45549169;1681574.70254064	265493729387474	0.0363881265769803	0.0363881265769803	Up	putative alcohol dehydrogenase [Scophthalmus maximus]
	AWP04707.1	1051701.01290451;960109.82040443;1205021.35029629	755183.984355709;234820.017790814;437998.639174705	225267943526276	0.0410478726131707	0.0410478726131707	Up	putative biliverdin reductase A [Scophthalmus maximus] >XP_035490742.1 biliverdin reductase A isoform X2 [Scophthalmus maximus] >XP_035490744.1 biliverdin reductase A isoform X2 [Scophthalmus maximus] >XP_035490745.1 biliverdin reductase A isoform X2 [Scophthalmus maximus] >XP_035490746.1 biliverdin reductase A isoform X2 [Scophthalmus maximus]
	XP_035474990.1	414259.429126808;375410.063779531;660973.359562673	238764.425966495;44260.6812277738;154099.20680074	331860481337942	0.0420083362195103	0.0420083362195103	Up	eukaryotic translation initiation factor 1A X-linked b [Scophthalmus maximus]
	AWP13331.1	367049.554737972;360789.911654431;341345.404607838	NA;185216.198522087;142945.877096521	217206669191284	0.044277332017851	0.044277332017851	Up	putative type I inositol 3-4-bisphosphate 4-phosphatase-like [Scophthalmus maximus]
	XP_047183477.1	559390.090378726;592585.778074195;423979.054611454	170066.142098547;391612.712953382;129750.647057912	227927058110115	0.0469900801409604	0.0469900801409604	Up	protein transport protein Sec31A isoform X2 [Scophthalmus maximus]
	XP_035474449.1	179336.164278142;215828.888159503;180789.62192162	405150.364506911;373813.695451074;382470.702023642	0.495899290440195	0.000290836789021665	0.000290836789021665	Down	costars family protein ABRACL [Scophthalmus maximus]
	KAF0026267.1	232584.427034907;214393.455041766;NA	549493.057532636;598987.572609008;552102.674047954	0.394256971395186	0.000423091603129714	0.000423091603129714	Down	hypothetical protein F2P81_021004 [Scophthalmus maximus]
	AWP09433.1	3368756.59486392;3793796.56598952;3655355.38290177	5336640.39414412;5829736.06042322;5514599.89590187	0.648517707625125	0.000566816663527998	0.000566816663527998	Down	Transketolase-like [Scophthalmus maximus] >XP_035501888.1 transketolase [Scophthalmus maximus]
	AWP11625.1	245974.995382199;220117.466116199;255951.549176126	396174.258267569;NA;414715.099390463	0.593623124088424	0.00164242045843008	0.00164242045843008	Down	putative ganglioside GM2 activator [Scophthalmus maximus] >XP_035505617.1 ganglioside GM2 activator [Scophthalmus maximus]
	XP_035497852.1	153257.039859446;123231.047087901;112729.473216484	272545.656563403;282964.901198696;NA	0.467098905352718	0.00273935442342758	0.00273935442342758	Down	phosphatidylserine lipase ABHD16A [Scophthalmus maximus]
	QHQ71224.2	NA;74603.5350499939;56356.1109662794	308018.537951571;286535.00306994;360215.457371827	0.205745546153021	0.00324450699055124	0.00324450699055124	Down	galectin 9.2 [Scophthalmus maximus] >XP_035479365.1 galectin-9 [Scophthalmus maximus]
	AWP11526.1	317511.670488218;554307.561601206;387176.315570177	1172193.16614421;872237.677369608;1092875.73922613	0.401298220131252	0.00628786921972293	0.00628786921972293	Down	putative lon protease -like mitochondrial [Scophthalmus maximus] >AWP11527.1 putative lon protease -like mitochondrial isoform 2 [Scophthalmus maximus] >AWP11528.1 putative lon protease -like mitochondrial isoform 3 [Scophthalmus maximus] >XP_035503950.2 lon protease homolog, mitochondrial [Scophthalmus maximus]
	KAF0036594.1	203457.233891337;210016.270102494;262756.222280112	484951.401323214;446794.816395928;569950.939560796	0.450310319224959	0.00677734179875537	0.00677734179875537	Down	hypothetical protein F2P81_011906 [Scophthalmus maximus]
	AWP04022.1	546613.106025784;275142.40229612;519953.697517532	1079152.37262488;950728.426683064;1064854.69686749	0.433545680235859	0.0102217287724911	0.0102217287724911	Down	putative cadherin-2-like [Scophthalmus maximus]
	XP_035471137.2	NA;129892.520037992;144502.504588786	242475.700661607;304728.791452242;261609.2991373	0.508884172589932	0.0111164503216057	0.0111164503216057	Down	3-mercaptopyruvate sulfurtransferase [Scophthalmus maximus]
	AWP04626.1	1368851.75163134;1068511.60288835;1041536.68296137	1957826.86474261;1702938.5925834;1660770.08852207	0.653739885322261	0.0122175417683829	0.0122175417683829	Down	putative microtubule-associated protein tau-like [Scophthalmus maximus]
	XP_035490330.1	550601.401989061;346949.500976004;475637.065921995	843374.228157244;983631.721332943;1166049.95534617	0.458791286413388	0.0123153127889761	0.0123153127889761	Down	coatomer subunit beta' [Scophthalmus maximus]
	XP_035471508.1	289683.831685625;116819.445828676;260820.244861795	726236.041733832;564333.554926116;505902.842741051	0.371463267534793	0.0124909412018871	0.0124909412018871	Down	potassium voltage-gated channel subfamily C member 1-like isoform X2 [Scophthalmus maximus]
	XP_035493536.1	472008.510948014;580552.949840325;487923.813695671	962773.702883259;928895.880624302;761617.807279975	0.580594955462691	0.0125680455205112	0.0125680455205112	Down	acyl-CoA-binding domain-containing protein 7 [Scophthalmus maximus]
	XP_035486856.1	1362228.65380997;1094101.2994564;1530380.56513307	2276306.01881157;2087651.39711255;1807155.2455883	0.646027829513386	0.0175879228524307	0.0175879228524307	Down	neurofascin homolog (chicken) a isoform X14 [Scophthalmus maximus]
	XP_047190273.1	991353.222401347;664056.170220289;958481.33490624	2065712.7570424;1445393.50326601;1851665.73489193	0.487414107828432	0.0195791343378923	0.0195791343378923	Down	microtubule-associated protein 2 isoform X6 [Scophthalmus maximus]
	AWP08574.1	195390.409024437;163456.845037918;412420.694381303	524601.62446123;786950.003339745;789363.413442427	0.367110489145336	0.0201159706552484	0.0201159706552484	Down	putative FERM domain-containing protein 4A [Scophthalmus maximus]
	AWP04356.1	638939.450587437;375020.193056195;477017.168636043	957526.133081797;871156.348437452;942359.039217116	0.538056467621412	0.0214879483497083	0.0214879483497083	Down	Septin-2 isoform 2 [Scophthalmus maximus] >XP_035491428.1 septin-2 isoform X4 [Scophthalmus maximus]
	KAF0034058.1	75761.3813730016;NA;63099.4461718633	178503.681963528;189867.629325487;256596.360366718	0.333283225299429	0.0237353549975074	0.0237353549975074	Down	hypothetical protein F2P81_014124 [Scophthalmus maximus]
	XP_035463344.2	188388.332853616;233550.284674775;315986.017237208	568843.471175525;404760.29965229;615893.697084592	0.464250273852128	0.0276207190686534	0.0276207190686534	Down	prion protein b [Scophthalmus maximus]
	KAF0031897.1	178818.227200558;178206.36335758;222809.915945727	412780.054810352;499865.753828074;336766.655869873	0.464085738677224	0.0324076582110018	0.0324076582110018	Down	hypothetical protein F2P81_016452 [Scophthalmus maximus]
	AWP10884.1	928749.608389546;800386.873612279;827812.443216459	2386608.55509887;2244186.63300555;1605003.44000098	0.410043536956733	0.0334797425841128	0.0334797425841128	Down	putative cystathionine gamma-lyase isoform 2 [Scophthalmus maximus] >XP_035503751.1 cystathionine gamma-lyase [Scophthalmus maximus]
	AWP17304.1	739260.433663714;769906.071606011;712305.513287953	1624174.63878061;1495580.89687907;2168968.23289801	0.420039335721159	0.0376592847514693	0.0376592847514693	Down	COP9 signalosome complex subunit 3 [Scophthalmus maximus] >XP_035469404.1 COP9 signalosome complex subunit 3 [Scophthalmus maximus]
	AWP15612.1	248248.865478909;124887.997662079;90528.9876135645	454260.022681772;338198.496495154;614957.21401756	0.32944483980021	0.0383384279924057	0.0383384279924057	Down	Hypothetical protein SMAX5B_013911 [Scophthalmus maximus] >XP_035463718.1 rapunzel 5 [Scophthalmus maximus] >XP_035463719.1 rapunzel 5 [Scophthalmus maximus]
	AWP07424.1	162733.303254545;161411.795880056;NA	413366.954064463;304471.332182681;303016.54063057	0.47628481141535	0.0395295489917969	0.0395295489917969	Down	putative synaptosomal-associated protein 29 [Scophthalmus maximus] >KAF0034105.1 hypothetical protein F2P81_014171 [Scophthalmus maximus] >XP_035495527.2 synaptosomal-associated protein 29 [Scophthalmus maximus]
	AWP02452.1	3029480.73916433;4999914.81281896;2620278.34736587	6434659.85161439;5749580.40783327;7093032.92417746	0.552447112094433	0.0398614575300675	0.0398614575300675	Down	Ribosomal protein large P2 [Scophthalmus maximus] >XP_035487354.1 60S acidic ribosomal protein P2 [Scophthalmus maximus]
	AWP20279.1	715366.75106019;741286.016233846;393444.282063145	1388085.78294315;1236182.10082085;881983.425013182	0.527656715514328	0.0462011879138995	0.0462011879138995	Down	putative NADH dehydrogenase [Scophthalmus maximus] >XP_035473811.1 NADH dehydrogenase [ubiquinone] 1 beta subcomplex subunit 1 [Scophthalmus maximus]
	XP_035504697.2	112497.016046516;61886.6609106344;71366.644790875	149393.478959632;151827.164050304;NA	0.543898805191159	0.046740630398082	0.046740630398082	Down	receptor-type tyrosine-protein phosphatase C isoform X4 [Scophthalmus maximus]
